# Supplementary material for: Repurposing FIASMAs against Acid Sphingomyelinase for COVID-19: A Computational Molecular Docking and Dynamic Simulation Approach
Source: Molecules. 2023 Mar 27;28(7):2989. doi: 10.3390/molecules28072989 (PMC10096053; doi:10.3390/molecules28072989)
Supplement: Supplementary file 1 [file molecules-28-02989-s001.zip]

Archive with 1 entries (1 files):
- molecules-2281475-supplementary.pdf
